# Supplementary material for: Competition Stress Leads to a Blunting of the Cortisol Awakening Response in Elite Rowers
Source: Front Psychol. 2019 Jul 18;10:1684. doi: 10.3389/fpsyg.2019.01684 (PMC6657667; doi:10.3389/fpsyg.2019.01684)
Supplement: DATA SHEET 1 — Diurnal cortisol and competition anxiety in elite rowers during training and competition. [file Data_Sheet_1.xlsx]

## Sheet: Sheet1
CORTISOL		Practice (1)						Practice (2)						Competition (1)						Competition (2)
		Anticipation			Participation			Anticipation			Participation			Anticipation			Participation			Anticipation			Participation
		Wake	+30	2200h	Wake	+30	2200h	Wake	+30	2200h	Wake	+30	2200h	Wake	+30	2200h	Wake	+30	2200h	Wake	+30	2200h	Wake	+30	2200h
	1	9.24048	13.8497	0.78384	18.0808	15.2711	27.2605	14.0898	18.1028	3.09948	10.154	20.9153	1.26684	8.16132	16.364	0.88044	12.2323	15.0282	3.10776	16.1184	15.6354	0.54648	7.67004	7.57344	1.27788
	2	17.2748	16.8995	1.6836	26.5954	21.1168	0.8556	12.4973	7.452	9.55236	7.47408	6.65436	0.79212	14.9399	1.00188	0.49404	25.6183	14.41	1.77744	1.42416	1.449	1.43244	16.9685	10.9462	1.47108
	3	39.5425	45.2364	1.36344	17.1589	26.5484	1.23096	22.9301	13.7558	6.23484	13.5461	22.1987	1.6698	19.4856	25.9909	0.90804	13.9518	31.9387	4.27524	11.8597	12.6049	1.61736	33.1642	5.382	3.4362
	4	12.2875	20.7607		12.3262	15.928	0.99084	13.2508	10.6867	17.4128	13.6951	17.791	1.44348	1.10676	1.20612	1.2365	13.9408	12.2792	0.80592	12.4283	6.0996	1.07088	12.392	7.50168	7.28916
	5	10.9655	14.7191	1.42416	11.4319	16.9768	1.1178	11.4899	12.0364	0.83904	13.88	12.0722	1.52628	10.684	11.2939	1.75812	14.2085	13.0796	1.725	11.6058	12.5552	7.39128	9.77592	10.4135	1.23372
	6	11.0566	16.4192	4.1952	9.6876	19.607	1.36896	12.4366	18.1028	2.57232	18.285	24.4922	1.6974	11.0041	16.0991	0.69552	11.2084	17.4432	2.50332	16.8746	0	6.58812	23.5814	20.7966	8.01504
	7	14.6446	13.6758	0.83076	0.46092	14.5121	0.90804	12.1744	8.5698	0.8418	11.4457	11.3464	12.991	9.17148	15.9804	1.2144	9.98568		0.8004	10.1927	6.072	0	8.5284	5.35716	5.85396
	8	20.0238	37.0944	1.54836	18.8812	26.6726	3.20712	16.6732	17.5729	7.53204	15.2959	29.6838	2.24388	15.2683	21.7736	0.6762	20.6448	14.6998	2.04516	16.836	24.23	0.97152	30.0012	24.5474	1.27512
COG ANXIETY		Practice				Competition
		Preparation	Participation	Preparation	Participation	Preparation	Participation	Preparation	Participation
	1	24	23	27	23	17	15	25	31
	2	15	14	14	10	19	20	11	20
	3	23	16	25	26	17	20	16
	4	11	11	13	9	18	23	13	16
	5	11	9	9	9	9	12	9	13
	6	9	9	9	9	17	22	19	19
	7	23	26	21	22	26	30	34	31
	8	18	24	20	23	23	22	28	27
SOM ANXIETY		Practice				Competition
		Preparation	Participation	Preparation	Participation	Preparation	Participation	Preparation	Participation
	1	10	14	16	13	28	23	22	24
	2	9	10	11	10	15	14	10	16
	3	12	12	21	12	11	11	11
	4	10	10	9	14	15	15	9	9
	5	16	9	9	9	9	11	9	11
	6	9	10	10	9	15	16	17	17
	7	15	24	23	19	19	21	22	27
	8	20	15	13	13	19	19	20	23
